# Supplementary material for: Beef, Casein, and Soy Proteins Differentially Affect Lipid Metabolism, Triglycerides Accumulation and Gut Microbiota of High-Fat Diet-Fed C57BL/6J Mice
Source: Front Microbiol. 2018 Sep 24;9:2200. doi: 10.3389/fmicb.2018.02200 (PMC6165900; doi:10.3389/fmicb.2018.02200)
Supplement: TABLE S3 — Diversity estimation of colonic microbiota in all low-fat samples and high-fat samples. [file Table_2.XLS]

## Sheet: Sheet1
Supplemtary Table S3 (A). Diversity estimation of Colonic microbiota in all low fat samples									Supplementary Table S3 (B). Diversity estimation of Colonic microbiota in all High fat samples
Sample ID	Reads	0.97									Sample ID	Reads	0.97
		OTU	chao	coverage	shannon	simpson							OTU	chao	coverage	shannon	simpson
LFS1	49944	356	407	0.9988	3.94	0.0391					HFS1	49897	709	773	0.998176	4.15	0.0853
			-382453		(3.92,3.95)	(0.0384,0.0397)								-747818		(4.13,4.17)	(0.0832,0.0874)
LFS2	59511	386	424	0.9991	4.08	0.0309					HFS2	50611	603	767	0.997016	3.95	0.0781
			-405459		(4.06,4.09)	(0.0304,0.0313)								-711853		(3.93,3.97)	(0.0763,0.0799)
LFS3	42940	388	417	0.9989	4.11	0.0365					HFS3	58859	511	584	0.998539	4.65	0.0173
			-402448		(4.09,4.12)	(0.0358,0.0373)								-553637		(4.64,4.66)	(0.017,0.0175)
LFS4	32639	318	394	0.9979	3.8	0.0513					HFS4	38634	545	674	0.99679	4.08	0.0699
			-359459		(3.78,3.81)	(0.0501,0.0525)								-627750		(4.06,4.1)	(0.068,0.0719)
LFS5	37207	273	326	0.9986	3.51	0.0604					HFS5	46884	396	479	0.9982	3.91	0.0411
			-299380		(3.49,3.52)	(0.0594,0.0614)								-444540		(3.9,3.93)	(0.0405,0.0417)
LFS6	58594	309	381	0.9989	3.48	0.0623					HFS6	46379	454	568	0.9977	3.98	0.0413
			-347447		(3.46,3.49)	(0.0614,0.0631)								-523642		(3.96,4)	(0.0406,0.042)
LFS7	49437	308	383	0.9985	3.48	0.0616					HFS7	41515	386	465	0.998	3.5	0.0809
			-349444		(3.46,3.49)	(0.0607,0.0624)								-431525		(3.48,3.51)	(0.0795,0.0823)
LFS8	51852	346	389	0.999	3.7	0.0534					HFS8	56771	406	513	0.9982	3.48	0.0779
			-367432		(3.69,3.71)	(0.0525,0.0543)								-471585		(3.46,3.49)	(0.0768,0.0791)
LFS9	31991	264	298	0.9985	3.25	0.0904					HFS9	38943	489	595	0.9975	4.6	0.0224
			-280332		(3.23,3.27)	(0.0886,0.0923								-552668		(4.58,4.61)	(0.0219,0.0229)
LFC1	44206	348	386	0.9989	3.87	0.0593					HFS10	32265	430	495	0.997675	4.46	0.0232
			-366425		(3.85,3.88)	(0.058,0.0606)								-466546		(4.45,4.48)	(0.0228,0.0237)
LFC2	35068	312	375	0.9982	3.62	0.0593					HFC1	44216	460	642	0.997196	4.16	0.0335
			-345432		(3.6,3.63)	(0.0581,0.0604)								-573753		(4.15,4.17)	(0.0329,0.0341)
LFC3	53223	296	313	0.9995	3.91	0.0402					HFC2	48317	467	576	0.997723	4.24	0.0297
			-303340		(3.9,3.92)	(0.0396,0.0409)								-534644		(4.22,4.25)	(0.0292,0.0302)
LFC4	44125	306	349	0.9987	2.75	0.2454					HFC3	44083	495	652	0.997119	4.18	0.0374
			-328389		(2.73,2.77)	(0.2411,0.2498)								-594744		(4.17,4.2)	(0.0367,0.0381)
LFC5	52141	346	404	0.999	4.11	0.0333					HFC4	45412	509	606	0.997578	4.2	0.0343
			-374464		(4.1,4.12)	(0.0327,0.0338)								-569666		(4.19,4.22)	(0.0337,0.0349)
LFC6	33028	309	376	0.9981	3.25	0.1232					HFC5	55501	453	560	0.998126	3.95	0.0437
			-344437		(3.23,3.27)	(0.1206,0.1258)								-518630		(3.93,3.96)	(0.0431,0.0444)
LFC7	44494	342	401	0.9987	4	0.0368					HFC6	35254	510	645	0.996341	4.12	0.0447
			-373456		(3.99,4.02)	(0.0361,0.0374)								-596723		(4.1,4.13)	(0.0436,0.0458)
LFC8	37307	346	424	0.9983	3.97	0.0381					HFC7	50787	500	593	0.997755	4.26	0.0264
			-387493		(3.96,3.99)	(0.0374,0.0388)								-558650		(4.25,4.27)	(0.026,0.0268)
LFC9	45171	373	425	0.9986	4.03	0.0437					HFC8	45818	432	529	0.997948	3.99	0.0409
			-401470		(4.01,4.04)	(0.0428,0.0446)								-489597		(3.97,4)	(0.0402,0.0416)
LFC10	48578	372	407	0.9988	3.86	0.0531					HFC9	38530	430	547	0.997093	3.62	0.0824
			-390440		(3.84,3.87)	(0.0521,0.054)								-502620		(3.6,3.64)	(0.0807,0.0841)
LFB1	52022	352	405	0.9988	3.78	0.07					HFC10	32918	417	499	0.997175	4.2	0.0295
			-380451		(3.77,3.8)	(0.06,0.07)								-466556		(4.19,4.22)	(0.0289,0.0302)
LFB2	55125	321	398	0.9986	2.97	0.11					HFB1	49288	370	414	0.998742	3.99	0.0324
			-364458		(2.95,2.98)	(0.11,0.11)								-393453		(3.98,4.01)	(0.032,0.0328)
LFB3	55341	373	413	0.999	3.8	0.06					HFB2	34092	344	425	0.997741	3.57	0.0781
			-393452		(3.79,3.82)	(0.059,0.061)								-389489		(3.55,3.59)	(0.0763,0.0798)
LFB4	39444	220	247	0.999	3.36	0.07					HFB3	50399	419	484	0.998472	4.29	0.0278
			-232281		(3.35,3.38)	(0.067,0.0689)								-456535		(4.28,4.3)	(0.0272,0.0283)
LFB5	39076	245	284	0.9989	3.38	0.0705					HFB4	53376	405	492	0.998426	3.85	0.0423
			-264329		(3.36,3.4)	(0.0694,0.0717)								-455557		(3.84,3.87)	(0.0417,0.0429)
LFB6	46770	257	285	0.9991	2.7	0.1613					HFB5	42584	415	486	0.998027	4	0.0491
			-270316		(2.69,2.72)	(0.1589,0.1636)								-456538		(3.98,4.01)	(0.048,0.0503)
											HFB6	40940	374	441	0.998095	3.97	0.0368
														-412492		(3.96,3.99)	(0.0362,0.0374)
